# Supplementary material for: A Systematic Review of Cost-Effectiveness Analyses of Novel Agents in the Treatment of Multiple Myeloma
Source: Cancers (Basel). 2021 Nov 9;13(22):5606. doi: 10.3390/cancers13225606 (PMC8615675; doi:10.3390/cancers13225606)
Supplement: Supplementary file 1 [file cancers-13-05606-s001.zip]

Archive with 1 entries (1 files):
- cancers-1380593-supplementary.pdf
